# Supplementary material for: Survival Impact of Textbook Oncological Outcomes and SDHs for Patients with Operable Esophageal Cancer
Source: Cancers (Basel). 2026 Apr 15;18(8):1253. doi: 10.3390/cancers18081253 (PMC13114857; doi:10.3390/cancers18081253)
Supplement: Supplementary file 1 [file cancers-18-01253-s001.zip]

Archive with 1 entries (1 files):
- cancers-4153597-supplementary.pdf
